# Supplementary material for: Can Cold Atmospheric Plasma Be Used for Infection Control in Burns? A Preclinical Evaluation
Source: Biomedicines. 2023 Apr 22;11(5):1239. doi: 10.3390/biomedicines11051239 (PMC10215252; doi:10.3390/biomedicines11051239)
Supplement: Supplementary file 1 [file biomedicines-11-01239-s001.zip]

Archive with 1 entries (1 files):
- biomedicines-2311222-supplementary.docx
